# Supplementary material for: Human Metapneumovirus G Protein Immunogenicity and Safety Explored via Carrier Protein Fusion
Source: Trop Med Infect Dis. 2026 May 15;11(5):135. doi: 10.3390/tropicalmed11050135 (PMC13211399; doi:10.3390/tropicalmed11050135)
Supplement: Supplementary file 1 [file tropicalmed-11-00135-s001.zip]

Archive with 1 entries (1 files):
- tropicalmed-4235715-supplementary.pdf
